# Supplementary material for: Molecular Docking and Simulation Analysis of Glioblastoma Cell Surface Receptors and Their Ligands: Identification of Inhibitory Drugs Targeting Fibronectin Ligand to Potentially Halt Glioblastoma Pathogenesis
Source: Int J Mol Sci. 2025 Oct 15;26(20):10038. doi: 10.3390/ijms262010038 (PMC12563906; doi:10.3390/ijms262010038)
Supplement: Supplementary file 1 [file ijms-26-10038-s001.zip]

Archive with 1 entries (1 files):
- ijms-3883429-supplementary.pdf
